# Supplementary material for: Continuous culture of Escherichia coli, under selective pressure by a novel antimicrobial complex, does not result in development of resistance
Source: Sci Rep. 2019 Feb 20;9:2401. doi: 10.1038/s41598-019-38925-9 (PMC6382887; doi:10.1038/s41598-019-38925-9)
Supplement: Supplementary file 2 — Supplementary Tables [file 41598_2019_38925_MOESM2_ESM.xlsx]

## Sheet: Title
		Continuous culture of Escherichia coli, under selective pressure by a novel antimicrobial complex, does not result in development of resistance
		Lilit Tonoyan, Gerard T. A. Fleming, Ruairi Friel and Vincent O’Flaherty

## Sheet: Supplementary Table S1
	Supplementary Table S1. Minimum inhibitory concentration (MIC) values of isogenic pre-culture at day 0, and unexposed, ITC-exposed and LVX-exposed continuous cultures throughout 20 days of evolution.
	MIC values (µg ml-1) from three measurements, median MIC values (µg ml-1) and the ratio of the MIC obtained on the particular sampling day to the MIC recorded on day 1 are presented.
	Isogenic pre-culture	D0	D1	D2	D5	D6	D7	D8	D9	D12	D13	D14	D15	D16	D19	D20
	ITC
	#1 measurement	15.625
	#2 measurement	15.625
	#3 measurement	15.625
	median	15.625
	LVX
	#1 measurement	0.0488281
	#2 measurement	0.0488281
	#3 measurement	0.0488281
	median	0.0488281
	Unexposed culture	D0	D1	D2	D5	D6	D7	D8	D9	D12	D13	D14	D15	D16	D19	D20
	ITC
	#1 measurement		7.8125	7.8125	7.8125	7.8125	15.625	15.625	15.625	15.625	7.8125	7.8125	15.625	7.8125	7.8125	7.8125
	#2 measurement		7.8125	7.8125	7.8125	7.8125	15.625	15.625	15.625	7.8125	7.8125	7.8125	15.625	15.625	7.8125	15.625
	#3 measurement		7.8125	7.8125	7.8125	15.625	15.625	7.8125	7.8125	7.8125	7.8125	7.8125	15.625	7.8125	7.8125	15.625
	median		7.8125	7.8125	7.8125	7.8125	15.625	15.625	15.625	7.8125	7.8125	7.8125	15.625	7.8125	7.8125	15.625
	ratio		1	1	1	1	2	2	2	1	1	1	2	1	1	2
	LVX
	#1 measurement		0.0976562	0.012207	0.0976562	0.195312	0.0976562	0.195312	0.195312	0.195312	0.0976562	0.195312	0.195312	0.0976562	0.195312	0.195312
	#2 measurement		0.0976562	0.012207	0.0976562	0.0976562	0.0976562	0.0976562	0.195312	0.195312	0.0976562	0.195312	0.195312	0.0976562	0.195312	0.195312
	#3 measurement		0.0976562	0.012207	0.0976562	0.0976562	0.0976562	0.0976562	0.0976562	0.195312	0.390625	0.195312	0.195312	0.0976562	0.195312	0.195312
	median		0.0976562	0.012207	0.0976562	0.0976562	0.0976562	0.0976562	0.195312	0.195312	0.0976562	0.195312	0.195312	0.0976562	0.195312	0.195312
	ratio		1	0.125	1	1	1	1	2	2	1	2	2	1	2	2
	ITC-exposed culture	D0	D1	D2	D5	D6	D7	D8	D9	D12	D13	D14	D15	D16	D19	D20
	ITC
	#1 measurement		7.8125	3.90625	3.90625	7.8125	7.8125	7.8125	15.625	7.8125	3.90625	3.90625	0.976562	7.8125	7.8125	7.8125
	#2 measurement		7.8125	7.8125	3.90625	7.8125	7.8125	7.8125	7.8125	7.8125	3.90625	3.90625	0.976562	7.8125	7.8125	7.8125
	#3 measurement		7.8125	7.8125	3.90625	7.8125	7.8125	7.8125	7.8125	7.8125	3.90625	3.90625	0.976562	7.8125	7.8125	7.8125
	median		7.8125	7.8125	3.90625	7.8125	7.8125	7.8125	7.8125	7.8125	3.90625	3.90625	0.976562	7.8125	7.8125	7.8125
	ratio		1	1	0.5	1	1	1	1	1	0.5	0.5	0.125	1	1	1
	LVX
	#1 measurement		0.012207	0.012207	0.0244141	0.0244141	0.0244141	0.0244141	0.0488281	0.0488281	0.0244141	0.0244141	0.0244141	0.0244141	0.0244141	0.0488281
	#2 measurement		0.012207	0.012207	0.0244141	0.0244141	0.0244141	0.0244141	0.0244141	0.0488281	0.0244141	0.0976562	0.0244141	0.0244141	0.0244141	0.0244141
	#3 measurement		0.012207	0.012207	0.0244141	0.0244141	0.0244141	0.0244141	0.0488281	0.195312	0.0488281	0.0244141	0.012207	0.0244141	0.0976562	0.0244141
	median		0.012207	0.012207	0.0244141	0.0244141	0.0244141	0.0244141	0.0488281	0.0488281	0.0244141	0.0244141	0.0244141	0.0244141	0.0244141	0.0244141
	ratio		1	1	2	2	2	2	4	4	2	2	2	2	2	2
	LVX-exposed culture	D0	D1	D2	D5	D6	D7	D8	D9	D12	D13	D14	D15	D16	D19	D20
	ITC
	#1 measurement		7.8125	7.8125	3.90625	7.8125	15.625	7.8125	7.8125	7.8125	7.8125	15.625	15.625	15.625	7.8125	15.625
	#2 measurement		7.8125	3.90625	7.8125	7.8125	7.8125	15.625	15.625	7.8125	7.8125	15.625	15.625	7.8125	15.625	7.8125
	#3 measurement		15.625	3.90625	3.90625	7.8125	15.625	15.625	7.8125	15.625	7.8125	15.625	15.625	15.625	7.8125	7.8125
	median		7.8125	3.90625	3.90625	7.8125	15.625	15.625	7.8125	7.8125	7.8125	15.625	15.625	15.625	7.8125	7.8125
	ratio		1	0.5	0.5	1	2	2	1	1	1	2	2	2	1	1
	LVX
	#1 measurement		0.012207	0.195312	0.390625	0.390625	0.390625	0.390625	0.78125	0.78125	0.78125	1.5625	3.125	1.5625	1.5625	1.5625
	#2 measurement		0.012207	0.195312	0.390625	0.390625	0.390625	0.390625	0.390625	0.390625	0.78125	0.78125	0.78125	0.78125	0.78125	0.78125
	#3 measurement		0.012207	0.195312	0.195312	0.195312	0.390625	0.390625	0.390625	0.390625	0.390625	0.78125	0.78125	0.78125	0.78125	0.78125
	median		0.012207	0.195312	0.390625	0.390625	0.390625	0.390625	0.390625	0.390625	0.78125	0.78125	0.78125	0.78125	0.78125	0.78125
	ratio		1	16	32	32	32	32	32	32	64	64	64	64	64	64

## Sheet: Supplementary Table S2
	Supplementary Table S2. Predicted mutations in all chemostat-derived polymorphic population samples.
	Positiona	Mutation	CTRD1TC	CTRD1RC	CTRD14TC	CTRD14RC	CTRD20TC	CTRD20RC	ITCD14TC	ITCD144C	ITCD20TC	ITCD20RC	LVXD14TC	LVXD14RC	LVXD20TC	LVXD20RC	Annotation	Gene or Locus Tag	Description
	75255	G→A						0.118									A78V (GCC→GTC)	rihB ←	pyrimidine‑specific ribonucleoside hydrolase RihB
	167294	T→C	0.643	0.672	0.567	0.47	0.353	0.514									D87G (GAC→GGC) ‡	gyrA ←	DNA gyrase, A subunit
	167295	C→G	0.318	0.3	0.274	0.333	0.424	0.306									D87H (GAC→CAC) ‡	gyrA ←	DNA gyrase, A subunit
	167306	G→A											1	1	1	1	S83L (TCG→TTG)	gyrA ←	DNA gyrase, A subunit
	220127	G→A									0.052						P37L (CCG→CTG)	DR76_199 ←	NADH‑quinone oxidoreductase, chain I family protein
	251485	G→T														0.076	intergenic (‑51/+44)	DR76_230 ← / ← purF	polyprenyl P‑hydroxybenzoate and phenylacrylic acid decarboxylase family protein/amidophosphoribosyltransferase
	259656	A→G									0.079						A25A (GCT→GCC)	DR76_238 ←	semialdehyde dehydrogenase, dimerization domain protein
	322237	T→C					0.088										intergenic (‑278/‑99)	DR76_286 ← / → DR76_287	aminotransferase class I and II family protein/5TMR of 5TMR‑LYT family protein
	348589	G→A								0.085	0.105						V143V (GTC→GTT)	DR76_314 ←	bacterial regulatory helix‑turn‑helix, LysR family protein
	358482	T→A													0.082	0.233	V159E (GTG→GAG)	crr →	glucose‑specific phosphotransferase enzyme IIA component
	380568	T→A										0.063					K328* (AAA→TAA)	eutG ←	ethanolamine utilization protein EutG
	416104	G→A													0.085		E95K (GAA→AAA)	arsC →	arsenate reductase
	564885	G→A													0.052		A2T (GCC→ACC)	ptsP →	phosphoenolpyruvate‑protein phosphotransferase
	683567	A→C					0.054								0.077		T72P (ACC→CCC)	rfaH →	transcription elongation factor/antiterminator RfaH
	694871	C→T													0.055		T128M (ACG→ATG)	DR76_621 →	tripartite tricarboxylate transporter TctB family protein
	728799	C→T						0.08									A51T (GCA→ACA)	corA ←	magnesium and cobalt transport protein CorA
	746014	G→T							0.082								G14W (GGG→TGG)	DR76_670 →	HemY family protein
	853543	T→C				0.081											M461T (ATG→ACG)	gyrB →	DNA gyrase, B subunit
	970119	A→G													0.135		I207T (ATC→ACC)	lldD ←	L‑lactate dehydrogenase cytochrome
	1037811	C→T			0.055										0.074		intergenic (+566/‑178)	DR76_938 → / → DR76_939	tRNA‑Pro/bacterial extracellular solute‑binding s, 5 Middle family protein
	1046560	C→T									0.074						V468I (GTC→ATC)	DR76_948 ←	hypothetical protein
	1,061,717:2	+G													0.113	0.25	coding (1122/1950 nt)	yhjK →	protein YhjK
	1,061,718:1	+C													0.113	0.25	coding (1123/1950 nt)	yhjK →	protein YhjK
	1,067,720:2	+G											0.134		0.213	0.224	coding (734/768 nt)	yhjH →	cyclic di‑GMP phosphodiesterase YhjH
	1,067,721:1	+A											0.134		0.213	0.224	coding (735/768 nt)	yhjH →	cyclic di‑GMP phosphodiesterase YhjH
	1086357	C→T						0.089									A189T (GCA→ACA)	mdtE ←	multidrug resistance protein MdtE
	1153278	G→A									0.053						G104S (GGC→AGC)	livF →	high‑affinity branched‑chain amino acid transport ATP‑binding protein LivF
	1153964	A→G							0.082		0.221	0.104					intergenic (+282/‑115)	livF → / → DR76_1042	high‑affinity branched‑chain amino acid transport ATP‑binding protein LivF/bacterial extracellular solute‑binding family protein
	1204235	C→T									0.13						C319Y (TGC→TAC)	malT ←	HTH‑type transcriptional regulator MalT
	1204459	Δ6 bp											0.23		0.112	0.165	coding (727‑732/2706 nt)	malT ←	HTH‑type transcriptional regulator MalT
	1204460	Δ1 bp											Δ	0.167	Δ	Δ	coding (731/2706 nt)	malT ←	HTH‑type transcriptional regulator MalT
	1204461	Δ1 bp											Δ	0.167	Δ	Δ	coding (730/2706 nt)	malT ←	HTH‑type transcriptional regulator MalT
	1204462	Δ1 bp											Δ	0.167	Δ	Δ	coding (729/2706 nt)	malT ←	HTH‑type transcriptional regulator MalT
	1204463	Δ1 bp											Δ	0.167	Δ	Δ	coding (728/2706 nt)	malT ←	HTH‑type transcriptional regulator MalT
	1204465	Δ1 bp												0.167			coding (726/2706 nt)	malT ←	HTH‑type transcriptional regulator MalT
	1204530	C→G			0.317	0.317	0.288	0.432									A221P (GCA→CCA)	malT ←	HTH‑type transcriptional regulator MalT
	1205003	G→A											0.1			0.062	S63L (TCG→TTG)	malT ←	HTH‑type transcriptional regulator MalT
	1209711	G→A													0.087		G499D (GGT→GAT)	malQ →	4‑alpha‑glucanotransferase
	1286292	G→A						0.103									G879D (GGC→GAC)	DR76_1162 →	putative bifunctional chitinase/lysozyme
	1290982	A→G									0.06						L65P (CTG→CCG)	gspJ ←	type II secretion system protein J
	1293577	G→A												0.1			R42R (CGC→CGT)	gspF ←	type II secretion system protein F
	1316239	Δ1 bp						0.121									coding (769/1377 nt)	trkA ←	Trk system potassium uptake protein TrkA
	1316240	Δ1 bp						0.121									coding (768/1377 nt)	trkA ←	Trk system potassium uptake protein TrkA
	1403202	C→T														0.092	V49I (GTT→ATT)	ptsO ←	phosphocarrier protein NPr
	1442495	C→T													0.056		N83N (AAC→AAT)	nlpI →	lipoprotein NlpI
	1465224	C→T							0.094	0.07	0.099	0.121					W264* (TGG→TGA)	DR76_1360 ←	PTS system mannose/fructose/sorbose IID component family protein
	1504997	A→G			0.289	0.236	0.066	0.171									intergenic (‑137/+187)	DR76_1398 ← / ← alx	dicarboxylate symporter family protein/inner membrane protein Alx
	1518358	C→T									0.145						D43N (GAC→AAC)	DR76_1409 ←	hypothetical protein
	1524556	A→G									0.067						Y23H (TAT→CAT)	ygjG ←	putrescine aminotransferase
	1573875	G→T												0.17			A422S (GCA→TCA)	parE →	DNA topoisomerase IV, B subunit
	1573888	C→T													0.114		A426V (GCC→GTC)	parE →	DNA topoisomerase IV, B subunit
	1573905	C→A													0.104		R432S (CGC→AGC)	parE →	DNA topoisomerase IV, B subunit
	1573984	+TTC													0.081	0.264	coding (1373/1893 nt)	parE →	DNA topoisomerase IV, B subunit
	1573990	A→T														0.14	E460V (GAA→GTA)	parE →	DNA topoisomerase IV, B subunit
	1574076	G→C												0.078			A489P (GCG→CCG)	parE →	DNA topoisomerase IV, B subunit
	1575654	A→G								0.136	0.222	0.15					R352R (CGT→CGC)	DR76_1460 ←	TonB‑dependent siderophore receptor family protein
	1589584	C→T														0.052	A30V (GCG→GTG)	parC →	DNA topoisomerase IV, A subunit
	1589728	G→A											0.127	0.214	0.182	0.133	G78D (GGC→GAC)	parC →	DNA topoisomerase IV, A subunit
	1607899	G→A						0.089									intergenic (‑100/‑94)	yqhD ← / → DR76_1491	alcohol dehydrogenase YqhD/helix‑turn‑helix domain protein
	1615388	G→A														0.066	A70T (GCA→ACA)	DR76_1499 →	prolyl oligopeptidase family protein
	1661812	(TTTCTG)2→3								0.09		0.097					coding (3151/3801 nt)	DR76_1541 →	tetratricopeptide repeat family protein
	1740019	A→G													0.053	0.059	V128A (GTC→GCC)	DR76_1615 ←	hypothetical protein
	1751763	A→G									0.087						T91A (ACG→GCG)	papK →	fimbrial adapter PapK
	1799053	A→G													0.101		G175G (GGT→GGC)	DR76_1679 ←	MFS transporter, sugar porter family protein
	1840681	G→T						0.118									V619V (GTG→GTT)	gcvP →	glycine dehydrogenase
	1901300	C→T										0.128					G29G (GGC→GGT)	lplT →	lysophospholipid transporter LplT
	1904973	C→A							0.095	0.083	0.332						E148* (GAA→TAA)	mutH ←	DNA mismatch repair endonuclease MutH
	1905093	A→T									0.079	0.062					W108R (TGG→AGG)	mutH ←	DNA mismatch repair endonuclease MutH
	1909618	C→T									0.103						P194S (CCG→TCG)	lgt →	prolipoprotein diacylglyceryl transferase
	2013344	C→T										0.069					A13V (GCC→GTC)	DR76_1861 →	electron transfer flavodomain protein
	2036167	G→T						0.073									A406E (GCG→GAG)	ygbN ←	inner membrane permease YgbN
	2045286	A→C													0.092		F36C (TTT→TGT)	mutS ←	DNA mismatch repair protein MutS
	2124501	(GCAGG)1→2													0.076		coding (159/792 nt)	ypjD ←	inner membrane protein YpjD
	2150199	A→G	0.301			0.315		0.258						0.317		0.411	noncoding (9/76 nt)	DR76_2014 →	tRNA‑Thr
	2150239	G→C	0.246			0.305		0.385					0.146	0.252		0.268	noncoding (49/76 nt)	DR76_2014 →	tRNA‑Thr
	2150254	C→G	0.275	0.129		0.303	0.092	0.408				0.061	0.146	0.244	0.105	0.28	noncoding (64/76 nt)	DR76_2014 →	tRNA‑Thr
	2150255	C→G	0.274	0.12		0.304	0.092	0.415				0.062	0.146	0.251	0.104	0.28	noncoding (65/76 nt)	DR76_2014 →	tRNA‑Thr
	2164478	G→A						0.073									R263C (CGT→TGT)	thiH ←	thiazole biosynthesis protein ThiH
	2172427	G→A										0.067					R81H (CGC→CAC)	nfi →	endonuclease V
	2188404	Δ1 bp												0.08			coding (750/930 nt)	metA →	homoserine O‑succinyltransferase
	2290007	G→A														0.051	L18L (CTG→CTA)	gltP →	proton glutamate symport protein
	2312201	A→G									0.092						V246A (GTC→GCC)	alsB ←	D‑allose‑binding periplasmic protein
	2356913	A→G						0.057									I113I (ATT→ATC)	cadA ←	cadmium‑translocating P‑type ATPase
	2390213	Δ1 bp							1								intergenic (+11/‑26)	DR76_2232 → / → DR76_2233	tRNA‑Gly/tRNA‑Gly
	2397473	Δ16 bp											0.061				coding (572‑587/951 nt)	miaA →	tRNA dimethylallyltransferase
	2416537	G→A									0.102						P217S (CCA→TCA)	DR76_2260 ←	putative L‑ascorbate‑6‑phosphate lactonase UlaG
	2451529	A→G													0.065		T677A (ACG→GCG)	DR76_2296 →	hypothetical protein
	2470519	A→G										0.073					S253P (TCC→CCC)	treC ←	alpha,alpha‑phosphotrehalase
	2472818	C→T									0.057						intergenic (‑75/+47)	treB ← / ← treR	PTS system trehalose‑specific EIIBC component/trehalose operon repressor
	2473095	+CGGT											0.062				coding (718/948 nt)	treR ←	trehalose operon repressor
	2473386	(AGAAC)1→2												0.076		0.144	coding (427/948 nt)	treR ←	trehalose operon repressor
	2473480	C→A											0.063	0.061			L111F (TTG→TTT)	treR ←	trehalose operon repressor
	2473488	C→T							0.081		0.142						E109K (GAA→AAA)	treR ←	trehalose operon repressor
	2473709	Δ6 bp			0.182	0.288	0.155	0.212									coding (99‑104/948 nt)	treR ←	trehalose operon repressor
	2473722	C→T						0.133									V31M (GTG→ATG)	treR ←	trehalose operon repressor
	2473743	C→T										0.064					V24M (GTG→ATG)	treR ←	trehalose operon repressor
	2485553	A→G										0.055					V144V (GTA→GTG)	DR76_2323 →	hypothetical protein
	2492208	C→T									0.079						A107T (GCC→ACC)	holC ←	DNA polymerase III subunit chi
	2505681	C→T									0.077	0.058					W105* (TGG→TGA)	DR76_2342 ←	hypothetical protein
	2531468	A→G								0.052	0.089	0.116					E90E (GAA→GAG)	DR76_2370 →	hypothetical protein
	2570034	A→G									0.085						V89A (GTA→GCA)	DR76_2409 ←	peptidase M20/M25/M40 family protein
	2608485	Δ1 bp										0.061					coding (100/1281 nt)	DR76_2449 ←	hypothetical protein
	2683195	C→T									0.11						R165C (CGT→TGT)	tal →	transaldolase
	2695892	G→A							0.117		0.251	0.078					intergenic (+29/‑37)	nhaA → / → nhaR	Na+/H+ antiporter NhaA/transcriptional activator protein NhaR
	2702716	C→T									0.143						R111C (CGT→TGT)	ispH →	4‑hydroxy‑3‑methylbut‑2‑enyl diphosphate reductase
	2711535	A→G							0.084								F120F (TTT→TTC)	DR76_2546 ←	bacterial transferase hexapeptide family protein
	2793869	Δ1 bp		0.088													coding (812/1386 nt)	DR76_2619 ←	type II/IV secretion system family protein
	2795193	C→T								0.065	0.202						intergenic (‑63/+141)	DR76_2620 ← / ← nadC	hypothetical protein/nicotinate‑nucleotide diphosphorylase
	2873566	T→C						0.079									V78V (GTT→GTC)	frr →	ribosome recycling factor
	2960964	G→A								0.067							intergenic (‑88/+108)	DR76_2785 ← / ← DR76_2786	DeoR‑like helix‑turn‑helix domain protein/putative transposase
	2989851	C→T													0.065		P396L (CCG→CTG)	DR76_2805 →	hypothetical protein
	2990227	C→G									0.053						G521G (GGC→GGG)	DR76_2805 →	hypothetical protein
	3110510	C→T														0.082	G128D (GGT→GAT)	DR76_2887 ←	hypothetical protein
	3132287	C→T													0.069		G139S (GGT→AGT)	DR76_2914 ←	hypothetical protein
	3140833	Δ1 bp												0.074			intergenic (+130/‑190)	DR76_2922 → / → fliA	hypothetical protein/RNA polymerase sigma factor for flagellar operon
	3140834	Δ1 bp												0.074			intergenic (+131/‑189)	DR76_2922 → / → fliA	hypothetical protein/RNA polymerase sigma factor for flagellar operon
	3177570	Δ1 bp											0.056				coding (1954/2079 nt)	flhA →	flagellar biosynthesis protein FlhA
	3337028	C→T										0.075					R152R (CGC→CGT)	pheS →	phenylalanine-tRNA ligase, alpha subunit
	3394840	G→T												0.097			D198E (GAC→GAA)	ydhC ←	inner membrane transport protein YdhC
	3399556	C→T									0.258						G132D (GGC→GAC)	sodB ←	superoxide dismutase Fe
	3408102	A→G							0.073	0.052	0.146						L244P (CTA→CCA)	DR76_3192 ←	fusaric acid resistance family protein
	3410461	Δ1 bp													0.126	0.172	coding (333/435 nt)	slyA →	transcriptional regulator SlyA
	3455681	G→A														0.064	A451T (GCC→ACC)	pntB →	NAD(P) transhydrogenase subunit beta
	3583350	C→T														0.087	P343S (CCA→TCA)	DR76_3362 →	glycosyl hydrolases 31 family protein
	3597328	T→C													0.061		I149T (ATC→ACC)	yddG →	inner membrane protein YddG
	3621180	A→C													0.064	0.176	intergenic (‑426/+557)	DR76_3396 ← / ← DR76_3397	PAAR motif family protein/hypothetical protein
	3668638	G→A								0.053	0.139						S1972S (AGC→AGT)	DR76_3439 ←	putative EntS/YbdA MFS transporter
	3702069	A→T							0.067								L98Q (CTG→CAG)	mppA ←	periplasmic murein peptide‑binding protein
	3709108	C→T			0.063												P142P (CCG→CCA)	tyrR ←	transcriptional regulatory protein TyrR
	3716099	C→A							0.067								G738W (GGG→TGG)	DR76_3479 ←	hypothetical protein
	3819139	G→A								0.077	0.151	0.118					S162F (TCC→TTC)	DR76_3575 ←	nitrate reductase, alpha subunit
	3832098	C→T									0.063						G33S (GGC→AGC)	prmC ←	protein‑(glutamine‑N5) methyltransferase, release factor‑specific
	3911671	G→A													0.085		P350P (CCC→CCT)	DR76_3672 ←	phage terminase large subunit family protein
	3914465	A→G	0.574	0.462	0.471	0.503	0.472	0.471	0.475	0.503	0.563	0.467	0.544	0.506	0.53	0.426	C18C (TGT→TGC)	DR76_3675 ←
	3920319	A→G												0.063			C85C (TGT→TGC)	DR76_3685 ←	phage N‑6‑adenine‑methyltransferase
	3937581	G→A									0.055						A154A (GCG→GCA)	DR76_3719 →	phage integrase family protein
	3971055	G→A									0.097	0.065					A354V (GCG→GTG)	DR76_3752 ←	peptidase S49 family protein
	3978729	C→T						0.083									intergenic (‑79/+114)	DR76_3761 ← / ← DR76_3762	hypothetical protein/phage lysozyme family protein
	4017263	C→T								0.083	0.199						G325S (GGC→AGC)	ndh ←	NADH dehydrogenase
	4028082	C→T														0.071	C159Y (TGT→TAT)	holB ←	DNA polymerase III subunit delta'
	4038941	T→C													0.085		D146G (GAC→GGC)	DR76_3838 ←	pseudouridine synthase, RluA family protein
	4047996	Δ1 bp												0.085			coding (47/1098 nt)	DR76_3843 ←	flagellar P‑ring family protein
	4148683	G→T		0.064													T190T (ACG→ACT)	DR76_3954 →	integrase core domain protein
	4155735	G→A													0.076		R44Q (CGG→CAG)	DR76_3962 →	integrase core domain protein
	4162925	G→A									0.079						D347D (GAC→GAT)	DR76_3970 ←	hemagluttinin repeat family protein
	4174757	G→A													0.098		L522L (CTG→CTA)	DR76_3983 →	MMPL family protein
	4213860	C→T										0.055					C944C (TGC→TGT)	putA →	bifunctional protein PutA
	4279273	T→C		0.077													intergenic (+84/+111)	ssuB → / ← pepN	aliphatic sulfonates import ATP‑binding protein SsuB/aminopeptidase N
	4279275	G→T		0.077													intergenic (+86/+109)	ssuB → / ← pepN	aliphatic sulfonates import ATP‑binding protein SsuB/aminopeptidase N
	4279278	A→C		0.075													intergenic (+89/+106)	ssuB → / ← pepN	aliphatic sulfonates import ATP‑binding protein SsuB/aminopeptidase N
	4279280	G→A		0.074													intergenic (+91/+104)	ssuB → / ← pepN	aliphatic sulfonates import ATP‑binding protein SsuB/aminopeptidase N
	4285669	+GTCC													0.091	0.194	coding (34/1089 nt)	ompF →	outer membrane protein F
	4285992	Δ11 bp				0.082	0.097										coding (357‑367/1089 nt)	ompF →	outer membrane protein F
	4,285,997:1	+G				Δ	Δ						0.052		0.063		coding (362/1089 nt)	ompF →	outer membrane protein F
	4309548	T→G					0.115										E301A (GAA→GCA)	rpsA ←	ribosomal protein S1
	4318773	C→T							0.082								G265G (GGC→GGT)	focA →	formate transporter FocA
	4362281	T→C								0.082	0.178	0.155					R430R (CGT→CGC)	DR76_4142 →	3‑beta hydroxysteroid dehydrogenase/isomerase family protein
	4404615	C→T									0.096						R240C (CGT→TGT)	moeB →	molybdopterin synthase sulfurylase MoeB
	4479703	G→A										0.069					A66T (GCC→ACC)	galM →	galactose mutarotase
	4495747	G→A									0.127	0.064					A16V (GCG→GTG)	cydA ←	cytochrome d ubiquinol oxidase subunit 1
	4495762	T→C									0.066						Q11R (CAG→CGG)	cydA ←	cytochrome d ubiquinol oxidase subunit 1
	4523978	T→C				0.057											L610P (CTG→CCG)	kdpB →	K+‑transporting ATPase, B subunit
	4538405	T→C				0.069											N284D (AAC→GAC)	DR76_4317 ←	outer membrane porin, OprD family protein
	4610669	T→C													0.079		intergenic (+116/‑31)	DR76_4390 → / → DR76_4391	bacterial regulatory helix‑turn‑helix, LysR family protein/phosphoadenosine phosphosulfate reductase family protein
	4691876	C→A				0.063											A340S (GCG→TCG)	DR76_4460 ←	FtsX‑like permease family protein
	4703324	G→A									0.061						V18I (GTT→ATT)	DR76_4473 →	copper‑translocating P‑type ATPase
	4704422	G→A							0.12	0.053	0.155	0.116					E384K (GAA→AAA)	DR76_4473 →	copper‑translocating P‑type ATPase
	4728563	+TGG														0.124	coding (296/648 nt)	acrR ←	HTH‑type transcriptional regulator AcrR
	4787344	C→T												0.068			G296D (GGC→GAC)	tgt ←	tRNA‑guanine transglycosylase
	4891121	A→G												0.082			L962P (CTG→CCG)	DR76_4643 ←	bacterial Ig‑like domain family protein
	4909919	T→C							0.059								L178P (CTA→CCA)	DR76_4658 →	hypothetical protein
	4955975	C→G	0.088		0.325	0.06	0.24		0.172		0.283	0.112	0.278	0.103	0.325		intergenic (‑1830/‑1094)	DR76_4694 ← / → pic	transposase family protein/serine protease Pic autotransporter
	4955988	G→A	0.089		0.339	0.06	0.265		0.18		0.304	0.11	0.286	0.107	0.338		intergenic (‑1843/‑1081)	DR76_4694 ← / → pic	transposase family protein/serine protease Pic autotransporter
	4955989	T→C	0.087		0.335	0.057	0.262		0.179		0.291	0.107	0.284	0.105	0.337		intergenic (‑1844/‑1080)	DR76_4694 ← / → pic	transposase family protein/serine protease Pic autotransporter
	4955993	A→G	0.091		0.355	0.072	0.27		0.191		0.304	0.107	0.305	0.107	0.342		intergenic (‑1848/‑1076)	DR76_4694 ← / → pic	transposase family protein/serine protease Pic autotransporter
	4955996	A→C	0.091		0.356	0.061	0.274		0.192		0.304	0.107	0.3	0.105	0.343		intergenic (‑1851/‑1073)	DR76_4694 ← / → pic	transposase family protein/serine protease Pic autotransporter
	4955997	T→C	0.091		0.35	0.064	0.271		0.191		0.303	0.106	0.31	0.109	0.342		intergenic (‑1852/‑1072)	DR76_4694 ← / → pic	transposase family protein/serine protease Pic autotransporter
	4976734	C→A							0.078								intergenic (‑1991/+16)	DR76_4703 ← / ← DR76_4706	hypothetical protein/putative‑like protein
	5063011	G→A										0.074					R185C (CGC→TGC)	galF ←	regulatory protein GalF
	5068635	T→C									0.09						E318G (GAG→GGG)	wzxC ←	lipopolysaccharide biosynthesis protein WzxC
	5103838	Δ1 bp		0.069													coding (4/3123 nt)	DR76_4821 →	AcrB/AcrD/AcrF family protein
	a Genome position in the ancestral reference strain E. coli ATCC 25922 (accession no. CP009072)
	The length of coloured data bars represents the % of mutations in the populations (unexposed in grey-white, ITC-exposed in yellow and LVX-exposed in blue)
	Nonsynonymous mutations are in blue, synonymous are in green and nonsense are in red
	Sample abbreviations:
	CTR – control unexposed culture;
	ITC – iodo-thiocyanate complex-exposed culture;
	LVX – levofloxacin-exposed culture;
	D1, D14, D20 – cultures sampled from days 1, 14 and 20, respectively;
	TC – thawed cultures;
	RC – revived cultures;
	4C – culture kept at 4°C
